# Supplementary material for: Synthesis of 3-(5-amino-1H-1,2,4-triazol-3-yl)propanamides and their tautomerism
Source: RSC Adv. 2018 Jun 19;8(40):22351–60. doi: 10.1039/c8ra04576c (PMC9081160; doi:10.1039/c8ra04576c)
Supplement: RA-008-C8RA04576C-s002 [file RA-008-C8RA04576C-s002.cif]

# Electronic Supplementary Material (ESI) for RSC Advances.
# This journal is © The Royal Society of Chemistry 2018

####################################################################### 
# 
# This file contains crystal structure data downloaded from the 
# Cambridge Structural Database (CSD) hosted by the Cambridge 
# Crystallographic Data Centre (CCDC).
# 
# Full information about CCDC data access policies and citation 
# guidelines are available at http://www.ccdc.cam.ac.uk/access/V1 
# 
# Audit and citation data items may have been added by the CCDC. 
# Please retain this information to preserve the provenance of 
# this file and to allow appropriate attribution of the data. 
# 
#######################################################################

data_shelx
_database_code_depnum_ccdc_archive 'CCDC 1844791'
_audit_update_record             
;
2018-05-22 deposited with the CCDC.
2018-06-13 downloaded from the CCDC.
;

_audit_creation_method           SHELXL-2014/7
_shelx_SHELXL_version_number     2014/7
_chemical_name_systematic        ?
_chemical_name_common            ?
_chemical_melting_point          ?
_chemical_formula_moiety         'C11 H13 N5 O'
_chemical_formula_sum            'C11 H13 N5 O'
_chemical_formula_weight         231.26

loop_
_atom_type_symbol
_atom_type_description
_atom_type_scat_dispersion_real
_atom_type_scat_dispersion_imag
_atom_type_scat_source
C C 0.0181 0.0091 'International Tables Vol C Tables 4.2.6.8 and 6.1.1.4'
H H 0.0000 0.0000 'International Tables Vol C Tables 4.2.6.8 and 6.1.1.4'
N N 0.0311 0.0180 'International Tables Vol C Tables 4.2.6.8 and 6.1.1.4'
O O 0.0492 0.0322 'International Tables Vol C Tables 4.2.6.8 and 6.1.1.4'

_space_group_crystal_system      monoclinic
_space_group_IT_number           14
_space_group_name_H-M_alt        'P 21/n'
_space_group_name_Hall           '-P 2yn'

_shelx_space_group_comment       
;
The symmetry employed for this shelxl refinement is uniquely defined
by the following loop, which should always be used as a source of
symmetry information in preference to the above space-group names.
They are only intended as comments.
;

loop_
_space_group_symop_operation_xyz
'x, y, z'
'-x+1/2, y+1/2, -z+1/2'
'-x, -y, -z'
'x-1/2, -y-1/2, z-1/2'

_cell_length_a                   8.58760(10)
_cell_length_b                   9.09790(10)
_cell_length_c                   14.20640(10)
_cell_angle_alpha                90
_cell_angle_beta                 100.8930(10)
_cell_angle_gamma                90
_cell_volume                     1089.934(19)
_cell_formula_units_Z            4
_cell_measurement_temperature    100(2)
_cell_measurement_reflns_used    18462
_cell_measurement_theta_min      4.8250
_cell_measurement_theta_max      76.2580

_exptl_crystal_description       prism
_exptl_crystal_colour            colourless
_exptl_crystal_density_meas      ?
_exptl_crystal_density_method    ?
_exptl_crystal_density_diffrn    1.409
_exptl_crystal_F_000             488
_exptl_transmission_factor_min   ?
_exptl_transmission_factor_max   ?
_exptl_crystal_size_max          0.238
_exptl_crystal_size_mid          0.131
_exptl_crystal_size_min          0.092
_exptl_absorpt_coefficient_mu    0.795
_shelx_estimated_absorpt_T_min   0.833
_shelx_estimated_absorpt_T_max   0.930
_exptl_absorpt_correction_type   gaussian
_exptl_absorpt_correction_T_min  0.532
_exptl_absorpt_correction_T_max  1.000
_exptl_absorpt_process_details   CrysAlisPro

loop_
_exptl_crystal_face_index_h
_exptl_crystal_face_index_k
_exptl_crystal_face_index_l
_exptl_crystal_face_perp_dist
2 0 -5 0.1180
1 5 -1 0.0706
0 5 1 0.0626
-1 5 5 0.0843
-2 -2 5 0.1060
0 -5 -1 0.0520
0 1 -5 0.0828
-4 1 -5 0.0593
5 1 -5 0.1218
4 -1 4 0.0451
2 -1 5 0.0487
-3 -1 5 0.1142
-1 0 0 0.0873
4 -2 5 0.0282
2 -2 5 0.0375
-4 -1 -5 0.0532
0 0 -1 0.0886
-3 -4 -3 0.0606
1 -5 3 0.0420
-1 1 1 0.0870
-2 0 5 0.1106
-2 5 -2 0.0594
1 3 -5 0.0913

_diffrn_ambient_temperature      100(2)
_diffrn_ambient_environment      N~2~
_diffrn_source                   'micro-focus sealed X-ray tube'
_diffrn_source_type              'PhotonJet (Cu) X-ray Source'
_diffrn_radiation_probe          x-ray
_diffrn_radiation_type           'Cu K\a'
_diffrn_radiation_wavelength     1.54184
_diffrn_radiation_monochromator  mirror
_diffrn_measurement_device       'four-circle diffractometer'
_diffrn_measurement_device_type  'XtaLAB Synergy, Dualflex, AtlasS2'
_diffrn_detector                 'CCD plate'
_diffrn_detector_type            AtlasS2
_diffrn_measurement_method       '\w scans'
_diffrn_detector_area_resol_mean 5.2558
_diffrn_reflns_number            25310
_diffrn_reflns_av_unetI/netI     0.0105
_diffrn_reflns_av_R_equivalents  0.0282
_diffrn_reflns_limit_h_min       -10
_diffrn_reflns_limit_h_max       10
_diffrn_reflns_limit_k_min       -10
_diffrn_reflns_limit_k_max       10
_diffrn_reflns_limit_l_min       -16
_diffrn_reflns_limit_l_max       16
_diffrn_reflns_theta_min         5.594
_diffrn_reflns_theta_max         67.073
_diffrn_reflns_theta_full        67.073
_diffrn_measured_fraction_theta_max 1.000
_diffrn_measured_fraction_theta_full 1.000
_diffrn_reflns_Laue_measured_fraction_max 1.000
_diffrn_reflns_Laue_measured_fraction_full 1.000
_diffrn_reflns_point_group_measured_fraction_max 1.000
_diffrn_reflns_point_group_measured_fraction_full 1.000
_reflns_number_total             1939
_reflns_number_gt                1882
_reflns_threshold_expression     'I > 2\s(I)'
_reflns_Friedel_coverage         0.000
_reflns_Friedel_fraction_max     .
_reflns_Friedel_fraction_full    .

_reflns_special_details          
;
 Reflections were merged by SHELXL according to the crystal
 class for the calculation of statistics and refinement.
 
 _reflns_Friedel_fraction is defined as the number of unique
 Friedel pairs measured divided by the number that would be
 possible theoretically, ignoring centric projections and
 systematic absences.
;

_computing_data_collection       CrysAlisPro
_computing_cell_refinement       CrysAlisPro
_computing_data_reduction        CrysAlisPro
_computing_structure_solution    SHELXS-97
_computing_structure_refinement  SHELXL2014/7
_computing_molecular_graphics    'ORTEP-3 for Windows'
_computing_publication_material  SHELXL2014/7
_refine_special_details          ?

_refine_ls_structure_factor_coef Fsqd
_refine_ls_matrix_type           full
_refine_ls_weighting_scheme      calc
_refine_ls_weighting_details     
'w=1/[\s^2^(Fo^2^)+(0.0430P)^2^+0.4785P] where P=(Fo^2^+2Fc^2^)/3'
_atom_sites_solution_primary     ?
_atom_sites_solution_secondary   ?
_atom_sites_solution_hydrogens   mixed
_refine_ls_hydrogen_treatment    mixed
_refine_ls_extinction_method     none
_refine_ls_extinction_coef       .
_refine_ls_number_reflns         1939
_refine_ls_number_parameters     166
_refine_ls_number_restraints     4
_refine_ls_R_factor_all          0.0328
_refine_ls_R_factor_gt           0.0321
_refine_ls_wR_factor_ref         0.0806
_refine_ls_wR_factor_gt          0.0798
_refine_ls_goodness_of_fit_ref   1.038
_refine_ls_restrained_S_all      1.038
_refine_ls_shift/su_max          0.000
_refine_ls_shift/su_mean         0.000

loop_
_atom_site_label
_atom_site_type_symbol
_atom_site_fract_x
_atom_site_fract_y
_atom_site_fract_z
_atom_site_U_iso_or_equiv
_atom_site_adp_type
_atom_site_occupancy
_atom_site_site_symmetry_order
_atom_site_calc_flag
_atom_site_refinement_flags_posn
_atom_site_refinement_flags_adp
_atom_site_refinement_flags_occupancy
_atom_site_disorder_assembly
_atom_site_disorder_group
O8 O 0.34882(9) 0.12383(9) 0.60700(6) 0.0198(2) Uani 1 1 d . . . . .
N1 N 0.21885(12) 0.59402(11) 0.70462(7) 0.0187(2) Uani 1 1 d D . . . .
H1N H 0.2085(17) 0.6117(15) 0.7636(7) 0.022 Uiso 1 1 d D U . . .
N2 N 0.16093(11) 0.46595(11) 0.65829(7) 0.0184(2) Uani 1 1 d . . . . .
N4 N 0.29362(12) 0.60048(11) 0.56570(7) 0.0193(2) Uani 1 1 d . . . . .
N5 N 0.37483(17) 0.79677(12) 0.67522(8) 0.0342(3) Uani 1 1 d D . . . .
H2N H 0.371(2) 0.8372(18) 0.7330(8) 0.041 Uiso 1 1 d D U . . .
H3N H 0.407(2) 0.8517(16) 0.6306(10) 0.041 Uiso 1 1 d D U . . .
N8 N 0.57589(11) 0.20570(10) 0.56281(7) 0.0158(2) Uani 1 1 d D . . . .
H4N H 0.6114(16) 0.2688(13) 0.5254(9) 0.019 Uiso 1 1 d D U . . .
C5 C 0.29898(14) 0.67018(13) 0.64895(8) 0.0200(3) Uani 1 1 d . . . . .
C3 C 0.20852(13) 0.47621(12) 0.57572(8) 0.0157(2) Uani 1 1 d . . . . .
C6 C 0.17398(13) 0.36082(13) 0.49989(8) 0.0180(3) Uani 1 1 d . . . . .
H6A H 0.1100 0.4044 0.4413 0.022 Uiso 1 1 calc R U . . .
H6B H 0.1104 0.2817 0.5220 0.022 Uiso 1 1 calc R U . . .
C7 C 0.32538(13) 0.29450(12) 0.47556(8) 0.0163(3) Uani 1 1 d . . . . .
H7A H 0.2969 0.2333 0.4172 0.020 Uiso 1 1 calc R U . . .
H7B H 0.3947 0.3751 0.4610 0.020 Uiso 1 1 calc R U . . .
C8 C 0.41692(13) 0.20111(12) 0.55583(7) 0.0146(2) Uani 1 1 d . . . . .
C9 C 0.69109(13) 0.11486(12) 0.62021(8) 0.0159(2) Uani 1 1 d . . . . .
C10 C 0.67079(14) 0.05303(13) 0.70654(8) 0.0187(3) Uani 1 1 d . . . . .
H10 H 0.5764 0.0709 0.7304 0.022 Uiso 1 1 calc R U . . .
C11 C 0.78968(14) -0.03519(13) 0.75775(8) 0.0215(3) Uani 1 1 d . . . . .
H11 H 0.7751 -0.0787 0.8162 0.026 Uiso 1 1 calc R U . . .
C12 C 0.92915(14) -0.06051(14) 0.72469(9) 0.0230(3) Uani 1 1 d . . . . .
H12 H 1.0093 -0.1214 0.7600 0.028 Uiso 1 1 calc R U . . .
C13 C 0.95068(14) 0.00392(14) 0.63955(9) 0.0236(3) Uani 1 1 d . . . . .
H13 H 1.0467 -0.0116 0.6170 0.028 Uiso 1 1 calc R U . . .
C14 C 0.83229(14) 0.09097(13) 0.58725(8) 0.0202(3) Uani 1 1 d . . . . .
H14 H 0.8474 0.1345 0.5288 0.024 Uiso 1 1 calc R U . . .

loop_
_atom_site_aniso_label
_atom_site_aniso_U_11
_atom_site_aniso_U_22
_atom_site_aniso_U_33
_atom_site_aniso_U_23
_atom_site_aniso_U_13
_atom_site_aniso_U_12
O8 0.0195(4) 0.0226(4) 0.0183(4) 0.0047(3) 0.0059(3) -0.0011(3)
N1 0.0245(5) 0.0185(5) 0.0150(5) 0.0007(4) 0.0086(4) 0.0027(4)
N2 0.0183(5) 0.0185(5) 0.0190(5) 0.0023(4) 0.0051(4) 0.0009(4)
N4 0.0259(5) 0.0151(5) 0.0188(5) 0.0007(4) 0.0089(4) 0.0000(4)
N5 0.0636(8) 0.0196(6) 0.0251(6) -0.0062(4) 0.0233(6) -0.0120(5)
N8 0.0174(5) 0.0157(5) 0.0148(5) 0.0035(4) 0.0045(4) -0.0008(4)
C5 0.0269(6) 0.0149(5) 0.0199(6) 0.0017(5) 0.0088(5) 0.0030(5)
C3 0.0135(5) 0.0162(6) 0.0176(5) 0.0048(4) 0.0036(4) 0.0039(4)
C6 0.0148(5) 0.0199(6) 0.0181(6) 0.0017(4) 0.0004(4) 0.0004(4)
C7 0.0184(6) 0.0171(6) 0.0133(5) 0.0006(4) 0.0025(4) 0.0003(4)
C8 0.0184(6) 0.0130(5) 0.0127(5) -0.0021(4) 0.0037(4) -0.0008(4)
C9 0.0169(6) 0.0132(5) 0.0167(5) -0.0011(4) 0.0009(4) -0.0017(4)
C10 0.0188(6) 0.0186(6) 0.0186(6) 0.0009(4) 0.0036(4) -0.0002(4)
C11 0.0254(6) 0.0191(6) 0.0182(6) 0.0026(5) -0.0004(5) -0.0010(5)
C12 0.0207(6) 0.0195(6) 0.0254(6) 0.0000(5) -0.0040(5) 0.0023(5)
C13 0.0168(6) 0.0267(6) 0.0271(6) -0.0029(5) 0.0032(5) 0.0012(5)
C14 0.0195(6) 0.0228(6) 0.0186(6) 0.0009(5) 0.0043(5) -0.0016(5)

_geom_special_details            
;
 All esds (except the esd in the dihedral angle between two l.s. planes)
 are estimated using the full covariance matrix.  The cell esds are taken
 into account individually in the estimation of esds in distances, angles
 and torsion angles; correlations between esds in cell parameters are only
 used when they are defined by crystal symmetry.  An approximate (isotropic)
 treatment of cell esds is used for estimating esds involving l.s. planes.
;

loop_
_geom_bond_atom_site_label_1
_geom_bond_atom_site_label_2
_geom_bond_distance
_geom_bond_site_symmetry_2
_geom_bond_publ_flag
O8 C8 1.2352(14) . ?
N1 C5 1.3359(15) . ?
N1 N2 1.3837(14) . ?
N1 H1N 0.874(9) . ?
N2 C3 1.3164(15) . ?
N4 C5 1.3351(15) . ?
N4 C3 1.3681(15) . ?
N5 C5 1.3409(17) . ?
N5 H2N 0.906(9) . ?
N5 H3N 0.893(9) . ?
N8 C8 1.3505(15) . ?
N8 C9 1.4219(14) . ?
N8 H4N 0.876(9) . ?
C3 C6 1.4932(16) . ?
C6 C7 1.5309(15) . ?
C6 H6A 0.9900 . ?
C6 H6B 0.9900 . ?
C7 C8 1.5170(15) . ?
C7 H7A 0.9900 . ?
C7 H7B 0.9900 . ?
C9 C10 1.3899(16) . ?
C9 C14 1.3969(16) . ?
C10 C11 1.3910(17) . ?
C10 H10 0.9500 . ?
C11 C12 1.3859(18) . ?
C11 H11 0.9500 . ?
C12 C13 1.3875(18) . ?
C12 H12 0.9500 . ?
C13 C14 1.3884(17) . ?
C13 H13 0.9500 . ?
C14 H14 0.9500 . ?

loop_
_geom_angle_atom_site_label_1
_geom_angle_atom_site_label_2
_geom_angle_atom_site_label_3
_geom_angle
_geom_angle_site_symmetry_1
_geom_angle_site_symmetry_3
_geom_angle_publ_flag
C5 N1 N2 109.53(9) . . ?
C5 N1 H1N 129.0(10) . . ?
N2 N1 H1N 121.2(10) . . ?
C3 N2 N1 102.70(9) . . ?
C5 N4 C3 103.30(10) . . ?
C5 N5 H2N 120.1(11) . . ?
C5 N5 H3N 118.9(11) . . ?
H2N N5 H3N 119.1(16) . . ?
C8 N8 C9 127.47(9) . . ?
C8 N8 H4N 116.0(9) . . ?
C9 N8 H4N 116.4(9) . . ?
N4 C5 N1 110.04(10) . . ?
N4 C5 N5 126.03(11) . . ?
N1 C5 N5 123.93(11) . . ?
N2 C3 N4 114.41(10) . . ?
N2 C3 C6 122.69(10) . . ?
N4 C3 C6 122.89(10) . . ?
C3 C6 C7 112.25(9) . . ?
C3 C6 H6A 109.2 . . ?
C7 C6 H6A 109.2 . . ?
C3 C6 H6B 109.2 . . ?
C7 C6 H6B 109.2 . . ?
H6A C6 H6B 107.9 . . ?
C8 C7 C6 113.12(9) . . ?
C8 C7 H7A 109.0 . . ?
C6 C7 H7A 109.0 . . ?
C8 C7 H7B 109.0 . . ?
C6 C7 H7B 109.0 . . ?
H7A C7 H7B 107.8 . . ?
O8 C8 N8 123.97(10) . . ?
O8 C8 C7 121.70(10) . . ?
N8 C8 C7 114.27(9) . . ?
C10 C9 C14 119.63(10) . . ?
C10 C9 N8 123.48(10) . . ?
C14 C9 N8 116.88(10) . . ?
C9 C10 C11 119.53(11) . . ?
C9 C10 H10 120.2 . . ?
C11 C10 H10 120.2 . . ?
C12 C11 C10 120.97(11) . . ?
C12 C11 H11 119.5 . . ?
C10 C11 H11 119.5 . . ?
C13 C12 C11 119.42(11) . . ?
C13 C12 H12 120.3 . . ?
C11 C12 H12 120.3 . . ?
C12 C13 C14 120.18(11) . . ?
C12 C13 H13 119.9 . . ?
C14 C13 H13 119.9 . . ?
C13 C14 C9 120.24(11) . . ?
C13 C14 H14 119.9 . . ?
C9 C14 H14 119.9 . . ?

loop_
_geom_torsion_atom_site_label_1
_geom_torsion_atom_site_label_2
_geom_torsion_atom_site_label_3
_geom_torsion_atom_site_label_4
_geom_torsion
_geom_torsion_site_symmetry_1
_geom_torsion_site_symmetry_2
_geom_torsion_site_symmetry_3
_geom_torsion_site_symmetry_4
_geom_torsion_publ_flag
C5 N1 N2 C3 -1.32(12) . . . . ?
C3 N4 C5 N1 -1.34(13) . . . . ?
C3 N4 C5 N5 177.65(12) . . . . ?
N2 N1 C5 N4 1.73(13) . . . . ?
N2 N1 C5 N5 -177.29(12) . . . . ?
N1 N2 C3 N4 0.48(12) . . . . ?
N1 N2 C3 C6 179.79(10) . . . . ?
C5 N4 C3 N2 0.51(13) . . . . ?
C5 N4 C3 C6 -178.80(10) . . . . ?
N2 C3 C6 C7 -119.93(11) . . . . ?
N4 C3 C6 C7 59.32(14) . . . . ?
C3 C6 C7 C8 69.28(12) . . . . ?
C9 N8 C8 O8 7.39(18) . . . . ?
C9 N8 C8 C7 -169.80(10) . . . . ?
C6 C7 C8 O8 36.18(14) . . . . ?
C6 C7 C8 N8 -146.56(10) . . . . ?
C8 N8 C9 C10 -29.41(17) . . . . ?
C8 N8 C9 C14 151.97(11) . . . . ?
C14 C9 C10 C11 -1.74(17) . . . . ?
N8 C9 C10 C11 179.67(10) . . . . ?
C9 C10 C11 C12 1.00(18) . . . . ?
C10 C11 C12 C13 0.40(18) . . . . ?
C11 C12 C13 C14 -1.06(18) . . . . ?
C12 C13 C14 C9 0.31(18) . . . . ?
C10 C9 C14 C13 1.10(17) . . . . ?
N8 C9 C14 C13 179.78(10) . . . . ?

_refine_diff_density_max         0.203
_refine_diff_density_min         -0.247
_refine_diff_density_rms         0.051

_shelx_res_file                  
;

    shelx.res created by SHELXL-2014/7


TITL 5i
CELL  1.54184   8.5876   9.0979  14.2064   90.000  100.893   90.000
ZERR     4.00   0.0001   0.0001   0.0001    0.000    0.001    0.000
LATT   1
SYMM  1/2 - X, 1/2 + Y, 1/2 - Z
SFAC  C    H    N    O
UNIT  44 52 20 4
FMAP   2
PLAN  -1
MERG   2
DFIX  0.88 0.01 N1 H1N  N8 H4N
DFIX  0.91 0.01 N5 H2n N5 H3n
FMAP   2
SIZE     0.092   0.131   0.238
ACTA
BOND   $H
CONF
L.S.  18
TEMP  -173.00
WGHT    0.043000    0.478500
FVAR       0.94868
O8    4    0.348817    0.123829    0.606997    11.00000    0.01948    0.02262 =
         0.01832    0.00468    0.00594   -0.00106
N1    3    0.218853    0.594021    0.704619    11.00000    0.02446    0.01855 =
         0.01498    0.00072    0.00857    0.00270
H1N   2    0.208458    0.611682    0.763623    11.00000   -1.20000
N2    3    0.160930    0.465945    0.658290    11.00000    0.01832    0.01847 =
         0.01901    0.00230    0.00515    0.00092
N4    3    0.293618    0.600475    0.565702    11.00000    0.02594    0.01505 =
         0.01879    0.00074    0.00888   -0.00001
N5    3    0.374830    0.796767    0.675223    11.00000    0.06361    0.01962 =
         0.02512   -0.00620    0.02334   -0.01202
H2N   2    0.370743    0.837206    0.733007    11.00000   -1.20000
H3N   2    0.407215    0.851744    0.630552    11.00000   -1.20000
N8    3    0.575887    0.205697    0.562814    11.00000    0.01737    0.01567 =
         0.01483    0.00346    0.00452   -0.00083
H4N   2    0.611405    0.268804    0.525361    11.00000   -1.20000
C5    1    0.298980    0.670184    0.648952    11.00000    0.02690    0.01486 =
         0.01992    0.00172    0.00881    0.00303
C3    1    0.208519    0.476214    0.575719    11.00000    0.01345    0.01619 =
         0.01759    0.00483    0.00359    0.00392
C6    1    0.173980    0.360823    0.499891    11.00000    0.01483    0.01986 =
         0.01813    0.00165    0.00045    0.00041
AFIX  23
H6A   2    0.109985    0.404434    0.441266    11.00000   -1.20000
H6B   2    0.110399    0.281712    0.522039    11.00000   -1.20000
AFIX   0
C7    1    0.325380    0.294501    0.475561    11.00000    0.01842    0.01713 =
         0.01326    0.00063    0.00252    0.00031
AFIX  23
H7A   2    0.296917    0.233269    0.417236    11.00000   -1.20000
H7B   2    0.394665    0.375050    0.461029    11.00000   -1.20000
AFIX   0
C8    1    0.416921    0.201112    0.555825    11.00000    0.01837    0.01300 =
         0.01275   -0.00212    0.00374   -0.00076
C9    1    0.691090    0.114858    0.620210    11.00000    0.01693    0.01324 =
         0.01667   -0.00108    0.00093   -0.00173
C10   1    0.670792    0.053026    0.706544    11.00000    0.01884    0.01855 =
         0.01864    0.00091    0.00363   -0.00015
AFIX  43
H10   2    0.576390    0.070883    0.730414    11.00000   -1.20000
AFIX   0
C11   1    0.789682   -0.035186    0.757747    11.00000    0.02542    0.01906 =
         0.01816    0.00259   -0.00037   -0.00098
AFIX  43
H11   2    0.775061   -0.078713    0.816239    11.00000   -1.20000
AFIX   0
C12   1    0.929153   -0.060509    0.724689    11.00000    0.02068    0.01954 =
         0.02538   -0.00002   -0.00399    0.00226
AFIX  43
H12   2    1.009313   -0.121447    0.760013    11.00000   -1.20000
AFIX   0
C13   1    0.950684    0.003916    0.639553    11.00000    0.01679    0.02672 =
         0.02708   -0.00294    0.00325    0.00120
AFIX  43
H13   2    1.046703   -0.011584    0.616986    11.00000   -1.20000
AFIX   0
C14   1    0.832290    0.090972    0.587251    11.00000    0.01947    0.02280 =
         0.01863    0.00089    0.00431   -0.00164
AFIX  43
H14   2    0.847360    0.134455    0.528837    11.00000   -1.20000

AFIX   0
HKLF    4

REM  5i
REM R1 =  0.0321 for    1882 Fo > 4sig(Fo)  and  0.0328 for all    1939 data
REM    166 parameters refined using      4 restraints

END

WGHT      0.0376      0.4452

REM Highest difference peak  0.203,  deepest hole -0.247,  1-sigma level  0.051
Q1    1   0.3764  0.2604  0.5204  11.00000  0.05    0.20
;
_shelx_res_checksum              85761
